# Supplementary material for: CRISPR-enhanced human adipocyte browning as cell therapy for metabolic disease
Source: Nat Commun. 2021 Nov 26;12:6931. doi: 10.1038/s41467-021-27190-y (PMC8626495; doi:10.1038/s41467-021-27190-y)
Supplement: Supplementary file 4 — Source Data [file 41467_2021_27190_MOESM4_ESM.xlsx]

## Sheet: Fig. 1b
	Fig1b
						Antibody: SpyCas9-Cell Signaling #19526S 1:5000
						Antibody: Tubulin-Sigma #T5168, 1:4000
						Antibody: UCP1-Abcam#10983 , 1:700

## Sheet: Fig. 1d
Fig.1d	Preadipocytes				Adipocytes
M1	95.1	95.2	94.15		95.5	94.6	92.6
M2	95.8	95.75	94.1		94.55	94.35	92.1	94.333
M3	96.6	88.7	95.4	95.2	97.2	96.3	94.3	94.9
M4	94.5	93	93.3	89	94.9	95	95.9	92.1
M5	95.85	79	94		95.15	85.1	92
M6	94.6	94	92.9	93.95	94.9	93	93.7	95
M7	98.4	98	98		97.05	98

## Sheet: Fig. 1e
Fig. 1e	Preadipocytes					Adipocytes
-8	4	1.5	3.6	3.5	3.4		3.6	2.6	3.5
-7	1.8		2	1.6	1.7		2.1	1.5	2
-6	1.4
-5	2.6		3.1	2.6	3	2.4	2.9	1.9	2.1
-4	6.1	3.7	5.5	6	6.2	4.7	6.2	5.5	5.2
-3	10.6	8.4	11.1	10.3	11.6	8.9	10.9	9.8	12.3
-2	12.3	11.1	12.2	11.9	12.4	9.9	12.9	13.3	12.4
-1	33.4	35	31	35.3	29	24.1	35.1	37.4	33
0	2.1	1.8	3.4	1.5	2.9		2.7	2.3
+1	16.8	25.2	21.4	20.1	13.5	20.3	17.7	18.8	20.9

## Sheet: Fig. 1f
Fig. 1f
NTC	M1	M2	M3	M4	M5	M6	M7
1.47303	0.7712	1.58642	0.85949	0.62281	0.64507	0.70913	0.76455
0.67887	0.87394	0.75334	0.63807	0.59642	0.53603	0.6915	0.7439
0.713252	0.7712			0.7034	0.6022	0.8437	0.7837
1.402	0.87394			0.8918	0.7928	0.521	0.696

## Sheet: Fig. 1g
Fig1g

## Sheet: Fig. 1h
Fig. 1h
NTC	M1	M2	M3	M4	M5	M6	M7
1.08278	1	1	1.55574	15.2937	16.8837	33.3391	7.43189
1.07581	1	1.2	1.58	105.002	21.0675	23.5806	15.1333
1.0139	1.09334	1.06395	1.91166	74.4846	16.4168	64.6199	10.8535
1.19713	0.526825	0.503892	1.4826	83.0654		31.2237
0.99904				133		34.9257
1				141
1				30.8124
1.4411				21.0164
0.693912

## Sheet: Fig. 1i
Fig 1i

## Sheet: Fig. 2a
Fig 2a. Gene Expression
		mRNA levels (fold change over NTC)
		Gene		Male Primary Adipocytes NRIP1KO (sgRNA-M6)			Female Primary Adipocytes NRIP1KO (sgRNA-M6)
		Ucp1		225.709	127.072	119.594	83.0324	193.98	102.942
		Cidea		35.6515	54.5636	46.6958	14.6386	46.4423	47.2243
		Fabp3		217.601	112.799	117.14	69.8613	105.585	147.041

## Sheet: Fig. 2b
Fig 2b. Gene Expression
			mRNA levels (fold change over NTC)
			Gene		Male Primary Adipocytes NRIP1KO (sgRNA-M6)			Female Primary Adipocytes NRIP1KO (sgRNA-M6)
			Cox8b		12.0702	8.68106	5.77391	10.1452	5.13701	10.5113
			Cox7a1		1.89	2.4	4.70638	1.57593	3.12895	3.26524
			Pank1		2.49776	1.46958	1.62	1.93336	2.0979	1.1558
			Pepck		1.24505	2.02933	2.32435	2.45494	3.23531	3.20297
			Gpd1		1.45438	1.70294	1.22048	1.11905	1.61659	0.985615
			Gpd2		2.12199	2.28274	3.53828	1.48212	2.98001	2.06908
			Acaa2		4.17673	3.83032	5.07139	2.38006	6.03689	4.38626
			Cpt1b		7.66526	10.7515	8.21656	3.52073	8.87058	3.73369
			Gyk		4.84162	2.83915	2.16058	1.95696	2.18249	2.1051
			Pdk4		3.25604	4.85777	6.1794	3.21737	4.96636	7.45572
			Pgc1a		1.62517	2.07168	0.791528	1.01172	1.38377	1.37743
			Car4		2.67246	2.62824	1.96195	1.51304	3.27173	3.54043
			Pat2		1.24229	1.49023	1.06794	1.48945	1.85872	1.85195
			P2rx5		1.19251	1.14707	1.38541	1.64415	1.81116	1.14534
			Nrg4		6.15624	2.81748	4.42286	1.57046	3.22023	3.25993

## Sheet: Fig. 2c
Fig 2c
	Rabbit anti-Ucp1
										Antibody: Rabbit anti-Ucp1, Abcam 10983, 1:700
	Mouse anti-tubulin
										Antibody: Mouse anti-Tubulin, Sigma T5168 1:4000

[truncated: 60 more sheets: Fig. 2d, Fig. 2e, Fig. 2f, Fig. 2g, Fig. 2h, Fig. 2i, Fig. 2j, Fig. 3b, Fig. 3c, Fig. 3d, Fig. 3e, Fig. 3f, Fig. 3h, Fig. 3i, Fig. 3k, Fig. 3l, Fig. 4b,f,h, Fig4c,d,e, Fig. 4g, Fig. 4h …]
